# Supplementary material for: Epicatechin Decreases UCP2 Gene Expression in MDA-MB-231 Breast Cancer Cells by the Presence of a Regulatory Element in the Promoter
Source: Int J Mol Sci. 2025 Apr 25;26(9):4102. doi: 10.3390/ijms26094102 (PMC12071687; doi:10.3390/ijms26094102)
Supplement: Supplementary file 1 [file ijms-26-04102-s001.zip]

Archive with 3 entries (3 files):
- Suplplementary Data S2.pdf
- Supplemenatry Data S3.ppt
- Supplementary Data S1.ppt
